# Supplementary material for: Ontology-Based Meta-Analysis of Animal and Human Adverse Events Associated With Licensed Brucellosis Vaccines
Source: Front Pharmacol. 2018 May 15;9:503. doi: 10.3389/fphar.2018.00503 (PMC5962797; doi:10.3389/fphar.2018.00503)
Supplement: DATA SHEET S1 — The original data curated from the 27 peer-reviews articles and the results of data transformation for ANOVA statistics analysis (XLSX). [file Data_Sheet_1.XLSX]

## Sheet: Original data
Reference PMID	Paper author and date	Vaccine name	Adverse event	vaccination interval	vac frequen	PIW (post-inoc wk)	Host	host strain	host age	host sex	No. of host	No. of host with AE	vaccine dose	vaccination route	incubation time	notes
8296481	Blasco JM et al, 1993	S2	N/A	0	1	N/A	Ram	Aragonesa ram	4-month old	Male	14	N/A	2 × 109cfu	conjunctival vaccination	8 months
8296481	Blasco JM et al, 1993	Rev1	N/A	0	1	N/A	Ram	Aragonesa ram	4-month old	Male	16	N/A	1.6 × 109cfu	conjunctival vaccination	8 months
8296481	Blasco JM et al, 1993	Control	N/A	0	N/A	N/A	Ram	Aragonesa ram	4-month old	Male	13	N/A	N/A	N/A	8 months
25673305	Olsen SC et al, 2015	RB51	N/A	11 months	2	N/A	Bison	Bison heifer	8- to 11-month-old	Female	24	N/A	1 × 1010cfu	intramuscular vaccination	19-22 months	16 out of 24 vaccinated bison were randomly selected for booster vaccination with RB51 at 11 months after the initial vaccination.
25673305	Olsen SC et al, 2015	Control	N/A	0	1	N/A	Bison heifer	Bison heifer	8- to 11-month-old	Female	7	N/A	saline	intramuscular vaccination	19-22 months
16112746	Diptee MD et al, 2006	control	aspiration pneumonia	N/A	1	9 weeks	Buffalo	Water buffalo	6-10 months old	Male	24	1	saline	subcutaneous vaccination	9 weeks	This animal died at last, the cause is aspiration pneumonia.
16112746	Diptee MD et al, 2006	RB51	tetanus	N/A	2	11 weeks	Buffalo	Water buffalo	6-10 months old	Male	24	1	2.02 × 1010 cfu	subcutaneous vaccination	11 weeks	This animal died at last, the cause is tetanus.
16112746	Diptee MD et al, 2006	RB51	chronic emaciation	N/A	1	18 weeks	Buffalo	Water buffalo	6-10 months old	Female	24	1	2.02 × 1010 cfu	subcutaneous vaccination	18 weeks	This animal died at last, the cause is chronic emaciation.
16112746	Diptee MD et al, 2006	RB51	purulent abscesses	N/A	N/A	N/A	Buffalo	Water buffalo	6-10 months old	N/A	24	8	2.02 × 1010 cfu	subcutaneous vaccination	N/A	All animals healed within the subsequent 4 weeks of treatment.
16112746	Diptee MD et al, 2006	Control	myiasis	N/A	1	N/A	Buffalo	Water buffalo	6-10 months old	N/A	6	1	saline	subcutaneous vaccination	N/A	The advese event resolved quickly with topical treatment.
15465709	Olsen SC et al, 2004	RB51	tonsillar abscesses	N/A	1	23 weeks	Bear	Ursus americanus	N/A	N/A	6	1	1.4 × 1010 cfu	oral vaccination	23 weeks
14733277	Olsen SC et al, 2003	RB51	no AE	0	1	N/A	Bison	Bison bison	12-15 months old	Female	496	0	1.08 × 1010 cfu	subcutaneous vaccination	N/A
14733277	Olsen SC et al, 2003	RB51	no AE	0	1	N/A	Bison	Bison bison	28-31 months old	Female	362	0	6 × 109 cfu	subcutaneous vaccination	N/A
12238372	Kreeger TJ et al, 2002	RB51	pneumonia	0	1	6-12 weeks	Deer	Mule deer	N/A	N/A	11	2	2.0 × 1010 cfu	oral vaccination	N/A	Two deaths were diagnoses as peneumonia.
12238372	Kreeger TJ et al, 2002	RB51	death	0	1	6-12 weeks	Deer	Mule deer	N/A	N/A	11	1	2.0 × 1010 cfu	oral vaccination	N/A	The cause of this death was undertemined.
22439440	Singh R et al, 2012	RB51	no AE	0	1	90 days	Heifer	Cross bred heifer	4-12 months old	Female	29	0	1-3.4 × 1010 cfu	subcutaneous vaccination	35 days
22439440	Singh R et al, 2012	control	no AE	0	1	90 days	Heifer	Cross bred heifer	4-12 months old	Female	2	0	phosphate buffer saline	subcutaneous vaccination	35 days
11504238	Cook WE et al, 2001	RB51	liver infiltration	0	1	< 4 weeks	Deer mice	Peromyscus maniculatus	3-5 months old	N/A	20	9	1 × 108 cfu	oral vaccination	N/A
11504238	Cook WE et al, 2001	RB51	liver infiltration	0	1	> 4 weeks	Deer mice	Peromyscus maniculatus	3-5 months old	N/A	25	3	1 × 108 cfu	oral vaccination	N/A
11504238	Cook WE et al, 2001	RB51	liver infiltration	0	1	< 2 weeks	Deer mice	Peromyscus maniculatus	3-5 months old	N/A	10	10	1 × 108 cfu	intraperitoneal inoculation	N/A
11504238	Cook WE et al, 2001	RB51	liver infiltration	0	1	3-4 weeks	Deer mice	Peromyscus maniculatus	3-5 months old	N/A	10	2	1 × 108 cfu	intraperitoneal inoculation	N/A
11504238	Cook WE et al, 2001	RB51	liver infiltration	0	1	> 4 weeks	Deer mice	Peromyscus maniculatus	3-5 months old	N/A	25	1	1 × 108 cfu	intraperitoneal inoculation	N/A
11504238	Cook WE et al, 2001	control	myocarditis	0	1	N/A	Deer mice	Peromyscus maniculatus	3-5 months old	N/A	77	15	saline	oral or intraperitoneal inoculation	N/A	37 were intraperitoneal inoculation and 40 were oral vaccination
11504238	Cook WE et al, 2001	RB51	myocarditis	0	1	N/A	Deer mice	Peromyscus maniculatus	3-5 months old	N/A	90	27	1 × 108 cfu	oral or intraperitoneal inoculation	N/A	45 were intraperitoneal inoculation and 45 were oral vaccination
11504238	Cook WE et al, 2001	control	metritis	0	1	N/A	Deer mice	Peromyscus maniculatus	3-5 months old	N/A	77	8	saline	oral or intraperitoneal inoculation	N/A	37 were intraperitoneal inoculation and 40 were oral vaccination
11504238	Cook WE et al, 2001	RB51	metritis	0	1	N/A	Deer mice	Peromyscus maniculatus	3-5 months old	N/A	90	5	1 × 108 cfu	oral or intraperitoneal inoculation	N/A	45 were intraperitoneal inoculation and 45 were oral vaccination
11504238	Cook WE et al, 2001	control	pneumonia	0	1	N/A	Deer mice	Peromyscus maniculatus	3-5 months old	N/A	77	6	saline	oral or intraperitoneal inoculation	N/A	37 were intraperitoneal inoculation and 40 were oral vaccination
11504238	Cook WE et al, 2001	RB51	pneumonia	0	1	N/A	Deer mice	Peromyscus maniculatus	3-5 months old	N/A	90	5	1 × 108 cfu	oral or intraperitoneal inoculation	N/A	45 were intraperitoneal inoculation and 45 were oral vaccination
11504238	Cook WE et al, 2001	control	intestinal helminthiasis	0	1	N/A	Deer mice	Peromyscus maniculatus	3-5 months old	N/A	77	42	saline	oral or intraperitoneal inoculation	N/A	37 were intraperitoneal inoculation and 40 were oral vaccination
11504238	Cook WE et al, 2001	RB51	intestinal helminthiasis	0	1	N/A	Deer mice	Peromyscus maniculatus	3-5 months old	N/A	90	30	1 × 108 cfu	oral or intraperitoneal inoculation	N/A	45 were intraperitoneal inoculation and 45 were oral vaccination
11504238	Cook WE et al, 2001	RB51	death	0	1	5 days	Deer mice	Peromyscus maniculatus	3-5 months old	Male	45	1	1 × 108 cfu	intraperitoneal inoculation	N/A	Grossly the liver was pale yellow. Histologic lesions included acute multifocal suppurative hepatitis with lymphocytic infiltration and scattered hepatocellular degeneration and necrosis. There also was a mild interstitial pneumonia.
11504238	Cook WE et al, 2001	RB51	death	0	1	57 days	Deer mice	Peromyscus maniculatus	3-5 months old	Male	45	1	1 × 108 cfu	intraperitoneal inoculation	N/A	No bacteria were isolated from this mouse's spleen. This mouse was very thin with an enlarged heart. The only histologic lesions were myocarditis and nematodes in the cecum.
11504226	Januszewski MC et al, 2001	RB51	mycotic pneumonia	0	1	2 weeks	Raven	Corvus corax	N/A	N/A	9	1	1.5 × 108 cfu	oral vaccination	N/A	This raven died at last.
11504226	Januszewski MC et al, 2001	RB51	serositis	0	1	2 weeks	Raven	Corvus corax	N/A	N/A	9	1	1.5 × 108 cfu	oral vaccination	N/A	This raven died at last.
11504226	Januszewski MC et al, 2001	RB51	death	0	1	4 days	Deer mice	Peromyscus maniculatus	N/A	N/A	14	1	4.5 × 107 cfu	oral vaccination	N/A
11504226	Januszewski MC et al, 2001	control	death	0	1	7 weeks	Deer mice	Peromyscus maniculatus	N/A	N/A	7	1	physiologic saline	oral vaccination	N/A
11504226	Januszewski MC et al, 2001	RB51	disseminated histiocytic pneumonia	0	1	10 weeks	Vole	Prairie vole	N/A	N/A	14	1	1.6 × 109 cfu	oral vaccination	N/A
11504226	Januszewski MC et al, 2001	RB51	lymphoplasmacytic myocarditis	0	1	10 weeks	Vole	Prairie vole	N/A	N/A	14	1	1.6 × 109 cfu	oral vaccination	N/A
10941733	Cook WE et al, 2000	RB51	lymphoplasmacytic epididymitis	0	1	N/A	Bull elk	Cervus elaphus nelsoni	N/A	Male	10	3	1 × 109 cfu	intramuscular vaccination	N/A
10941733	Cook WE et al, 2000	RB51	no AE	0	1	N/A	Bull elk	Cervus elaphus nelsoni	N/A	Male	3	0	1 × 1010 cfu	oral vaccination	N/A
10941733	Cook WE et al, 2000	control	no AE	0	1	N/A	Bull elk	Cervus elaphus nelsoni	N/A	Male	3	0	corn syrup and saline	oral vaccination	N/A
10941732	Kreeger TJ et al, 2000	RB51	N/A	0	0	N/A	Pregnant elk	Cervus elaphus	N/A	Female	7	0	1.03 × 1010 cfu	intramuscular vaccination	N/A
10941732	Kreeger TJ et al, 2000	control	N/A	0	0	N/A	Pregnant elk	Cervus elaphus	N/A	Female	7	0	sterile saline	intramuscular vaccination	N/A
10376900	Edmonds MD et al, 1999	RB51	no AE	0	1	N/A	Bull	mature sexually intact bull	3-year-old	Male	6	0	3 × 1010 cfu	subcutaneous vaccination	N/A
10376900	Edmonds MD et al, 1999	RB51	dystocia	0	1	N/A	heifer	mixed-breed pregnant heifer	N/A	Female	7	1	3 × 1010 cfu	subcutaneous vaccination	N/A
9813857	Elzer PH et al, 1998	RB51	N/A	0	1	N/A	Bison	Adult bison	N/A	Male	10	0	1.8 × 1010 cfu	subcutaneous vaccination	N/A
9813857	Elzer PH et al, 1998	RB51	N/A	0	1	N/A	Bison	Bull	N/A	Male	5	0	1.8 × 1010 cfu	subcutaneous vaccination	N/A
9813857	Elzer PH et al, 1998	RB51	N/A	0	1	N/A	Bison	heifer	N/A	Female	2	0	1.8 × 1010 cfu	subcutaneous vaccination	N/A
9813857	Elzer PH et al, 1998	RB51	abortion	0	1	N/A	Bison	Adult bison	N/A	Female	12	1	1 × 109 cfu	subcutaneous vaccination	N/A	The abortion was due to an apparent dystocia.
9140553	Palmer MV et al, 1997	RB51	no AE	0	1	N/A	Heifer	Polled Hereford heifer	16 months old	Female	5	0	1 × 109 cfu	subcutaneous vaccination	N/A
9140553	Palmer MV et al, 1997	S19	no AE	0	1	N/A	Heifer	Polled Hereford heifer	16 months old	Female	5	0	3 × 108 cfu	subcutaneous vaccination	N/A
9140553	Palmer MV et al, 1997	control	no AE	0	1	N/A	Heifer	Polled Hereford heifer	16 months old	Female	2	0	sterile pyrogen-free saline	subcutaneous vaccination	N/A
1610080	Zundel E et al, 1992	Rev1	abortion	0	1	N/A	Ewe	Pregnant ewe	3-5-year-old	Female	5	1	1 × 108 cfu	conjunctival vaccination	N/A
1610080	Zundel E et al, 1992	Rev1	abortion	0	1	N/A	Ewe	Pregnant ewe	3-5-year-old	Female	5	3	3 × 108 cfu	conjunctival vaccination	N/A
1610080	Zundel E et al, 1992	Rev1	abortion	0	1	N/A	Ewe	Pregnant ewe	3-5-year-old	Female	11	10	1 × 109 cfu	conjunctival vaccination	N/A
1610080	Zundel E et al, 1992	Rev1	abortion	0	1	N/A	Ewe	Pregnant ewe	3-5-year-old	Female	6	5	3 × 109 cfu	conjunctival vaccination	N/A
1610080	Zundel E et al, 1992	control	no AE	0	0	N/A	Ewe	Pregnant ewe	3-5-year-old	Female	6	0	N/A	N/A	N/A	This 6 unvaccinated animals in close contact with the 1 × 109 cfu group.
1610080	Zundel E et al, 1992	control	no AE	0	0	N/A	Ewe	Pregnant ewe	3-5-year-old	Female	5	0	N/A	N/A	N/A	This 5 unvaccinated animals in close contact with the 3 × 109 cfu group.
1610080	Zundel E et al, 1992	Rev1	abortion	0	1	N/A	Goat	Pregnant goat	3-5-year-old	Female	6	6	1 × 108 cfu	conjunctival vaccination	N/A
1610080	Zundel E et al, 1992	Rev1	abortion	0	1	N/A	Goat	Pregnant goat	3-5-year-old	Female	5	4	3 × 108 cfu	conjunctival vaccination	N/A
1610080	Zundel E et al, 1992	control	no AE	0	0	N/A	Goat	Pregnant goat	3-5-year-old	Female	6	0	N/A	N/A	N/A	This 6 unvaccinated animals in close contact with the 1 × 108 cfu group.
1610080	Zundel E et al, 1992	control	no AE	0	0	N/A	Goat	Pregnant goat	3-5-year-old	Female	6	0	N/A	N/A	N/A	This 6 unvaccinated animals in close contact with the 3 × 108 cfu group.
906093	Crowther RW et al, 1977	Rev1	no AE	0	1	3 weeks	Goat	Pregnant goat	N/A	Female	18	0	1 × 105 cfu	subcutaneous vaccination	N/A
906093	Crowther RW et al, 1977	Rev1	no AE	0	1	3 weeks	Sheep	Pregnant sheep	N/A	Female	17	0	1 × 104 cfu	subcutaneous vaccination	N/A
906093	Crowther RW et al, 1977	Rev1	abortion	0	1	3 weeks	Sheep	Pregnant sheep	N/A	Female	18	3	1 × 105 cfu	subcutaneous vaccination	N/A
906093	Crowther RW et al, 1977	Rev1	abortion	0	1	3 weeks	Sheep	Pregnant sheep	N/A	Female	18	8	1 × 106 cfu	subcutaneous vaccination	N/A
906093	Crowther RW et al, 1977	Rev1	abortion	0	1	3 weeks	Sheep	Pregnant sheep	N/A	Female	18	7	1 × 107 cfu	subcutaneous vaccination	N/A
9256969	Palmer MV et al, 1997	RB51	no AE	0	1	N/A	Beagle	N/A	N/A	Male	3	0	N/A	oral vaccination	N/A
9256969	Palmer MV et al, 1997	RB51	no AE	0	1	N/A	Beagle	Nonpregnant female	N/A	Female	3	0	N/A	oral vaccination	N/A
9256969	Palmer MV et al, 1997	RB51	placentitis	0	1	N/A	Beagle	Pregnant female	N/A	Female	4	1	N/A	oral vaccination	N/A
9256969	Palmer MV et al, 1997	control	no AE	0	1	N/A	Beagle	N/A	N/A	N/A	2	0	sterile saline solution	oral vaccination	N/A
9256969	Palmer MV et al, 1997	RB51	no AE	0	1	N/A	Beagle	N/A	N/A	N/A	1	0	sterile saline solution	intravenous vaccination	N/A
4063777	Beckett and MacDiarmid, 1985	S19	abortion	N/A	2	20 days	Cow	Pregnant cow	8-year-old	Female	307	1	3 × 108 cfu	subcutaneous vaccination	N/A	This cow had been vaccinated with S19 when it was a calf.
4063777	Beckett and MacDiarmid, 1985	S19	abortion	N/A	1	64 days	Cow	Pregnant cow	6-year-old	Female	307	1	3 × 108 cfu	subcutaneous vaccination	N/A
4063777	Beckett and MacDiarmid, 1985	S19	abortion	N/A	1	80 days	Cow	Pregnant cow	2-year-old	Female	307	1	3 × 108 cfu	subcutaneous vaccination	N/A
4063777	Beckett and MacDiarmid, 1985	S19	abortion	N/A	1	46 days	Cow	Pregnant cow	5-year-old	Female	307	1	3 × 108 cfu	subcutaneous vaccination	N/A
4063777	Beckett and MacDiarmid, 1985	S19	abortion	N/A	1	95 days	Cow	Pregnant cow	7-year-old	Female	307	1	3 × 108 cfu	subcutaneous vaccination	N/A
4063777	Beckett and MacDiarmid, 1985	S19	abortion	N/A	1	102 days	Cow	Pregnant cow	3-year-old	Female	307	1	3 × 108 cfu	subcutaneous vaccination	N/A
4063777	Beckett and MacDiarmid, 1985	S19	abortion	N/A	1	109 days	Cow	Pregnant cow	7-year-old	Female	307	1	3 × 108 cfu	subcutaneous vaccination	N/A
4063777	Beckett and MacDiarmid, 1985	S19	abortion	N/A	1	139 days	Cow	Pregnant cow	4-year-old	Female	307	1	3 × 108 cfu	subcutaneous vaccination	N/A
4063777	Beckett and MacDiarmid, 1985	S19	abortion	N/A	1	14 days	Cow	Pregnant cow	> 5 years old	Female	307	1	3 × 108 cfu	subcutaneous vaccination	N/A
4063777	Beckett and MacDiarmid, 1985	S19	abortion	N/A	1	26 days	Cow	Pregnant cow	4-year-old	Female	307	1	3 × 108 cfu	subcutaneous vaccination	N/A
4063777	Beckett and MacDiarmid, 1985	S19	abortion	N/A	1	43 days	Cow	Pregnant cow	4-year-old	Female	307	1	3 × 108 cfu	subcutaneous vaccination	N/A
4063777	Beckett and MacDiarmid, 1985	S19	abortion	N/A	1	43 days	Cow	Pregnant cow	> 5 years old	Female	307	1	3 × 108 cfu	subcutaneous vaccination	N/A
4063777	Beckett and MacDiarmid, 1985	S19	abortion	N/A	1	78 days	Cow	Pregnant cow	5-year-old	Female	307	1	3 × 108 cfu	subcutaneous vaccination	N/A
4063777	Beckett and MacDiarmid, 1985	S19	abortion	N/A	1	78 days	Cow	Pregnant cow	Aged	Female	307	1	3 × 108 cfu	subcutaneous vaccination	N/A
4063777	Beckett and MacDiarmid, 1985	S19	abortion	N/A	1	110 days	Cow	Pregnant cow	2-year-old	Female	307	1	3 × 108 cfu	subcutaneous vaccination	N/A
2505883	Corbel and Stuart et al, 1989	S19	arthropathy	N/A	N/A	N/A	Cow	Friesian and Ayrshire	1.5-3.5 years old	Female	30	6	N/A	N/A	N/A
2505884	Corbel and Stuart et al, 1989	S19	arthropathy	N/A	N/A	1-3 days	Calf	Friesian	6 months old	Female	21	1	1.03 × 1010 cfu	intra-articluar injection	N/A
2505884	Corbel and Stuart et al, 1989	S19	arthropathy	N/A	N/A	1-3 days	Calf	Friesian	6 months old	Female	21	2	2.3 × 1010 cfu	intra-articluar injection	N/A
13915813	Spink and Hall III et al, 1962	S19	swelling	0	1	N/A	human	Adult male	41.3 years old	Male	16	13	2.5 × 108 cfu	subcutaneous vaccination	N/A
13915813	Spink and Hall III et al, 1962	S19	redness	0	1	N/A	human	Adult male	41.3 years old	Male	16	1	2.5 × 108 cfu	subcutaneous vaccination	N/A
13915813	Spink and Hall III et al, 1962	S19	soreness	0	1	N/A	human	Adult male	41.3 years old	Male	16	1	2.5 × 108 cfu	subcutaneous vaccination	N/A
13915813	Spink and Hall III et al, 1962	Rev1	swelling	0	1	N/A	human	Adult male	38.9 years old	Male	16	3	2.5 × 108 cfu	subcutaneous vaccination	N/A
13915813	Spink and Hall III et al, 1962	Rev1	soreness	0	1	N/A	human	Adult male	38.9 years old	Male	16	5	2.5 × 108 cfu	subcutaneous vaccination	N/A
13915813	Spink and Hall III et al, 1962	Rev1	sore arm	0	1	N/A	human	Adult male	38.9 years old	Male	16	2	2.5 × 108 cfu	subcutaneous vaccination	N/A
13915813	Spink and Hall III et al, 1962	Rev1	lymphangitis	0	1	N/A	human	Adult male	38.9 years old	Male	16	1	2.5 × 108 cfu	subcutaneous vaccination	N/A
13915813	Spink and Hall III et al, 1962	Rev1	supraclavicular lymphadenopathy	0	1	N/A	human	Adult male	38.9 years old	Male	16	1	2.5 × 108 cfu	subcutaneous vaccination	N/A
13915813	Spink and Hall III et al, 1962	S19	diarrhoea	0	1	2 days	human	Adult male	41.3 years old	Male	16	1	2.5 × 108 cfu	subcutaneous vaccination	N/A
13915813	Spink and Hall III et al, 1962	S19	conjunctivitis	0	1	3 days	human	Adult male	41.3 years old	Male	16	1	2.5 × 108 cfu	subcutaneous vaccination	N/A
13915813	Spink and Hall III et al, 1962	S19	tonsillitis	0	1	10 days	human	Adult male	41.3 years old	Male	16	1	2.5 × 108 cfu	subcutaneous vaccination	N/A
13915813	Spink and Hall III et al, 1962	S19	fever	0	1	10 days	human	Adult male	41.3 years old	Male	16	1	2.5 × 108 cfu	subcutaneous vaccination	N/A
13915813	Spink and Hall III et al, 1962	S19	fever	0	1	19 days	human	Adult male	41.3 years old	Male	16	1	2.5 × 108 cfu	subcutaneous vaccination	N/A
13915813	Spink and Hall III et al, 1962	S19	fever	0	1	2 days	human	Adult male	41.3 years old	Male	16	1	2.5 × 108 cfu	subcutaneous vaccination	N/A
13915813	Spink and Hall III et al, 1962	S19	rectal abscess	0	1	19 days	human	Adult male	41.3 years old	Male	16	1	2.5 × 108 cfu	subcutaneous vaccination	N/A
13915813	Spink and Hall III et al, 1962	S19	aches in legs	0	1	2 days	human	Adult male	41.3 years old	Male	16	1	2.5 × 108 cfu	subcutaneous vaccination	N/A
13915813	Spink and Hall III et al, 1962	S19	headache	0	1	11 days	human	Adult male	41.3 years old	Male	16	1	2.5 × 108 cfu	subcutaneous vaccination	N/A
13915813	Spink and Hall III et al, 1962	S19	headache	0	1	10 days	human	Adult male	41.3 years old	Male	16	1	2.5 × 108 cfu	subcutaneous vaccination	N/A
13915813	Spink and Hall III et al, 1962	S19	headache	0	1	4 days	human	Adult male	41.3 years old	Male	16	1	2.5 × 108 cfu	subcutaneous vaccination	N/A
13915813	Spink and Hall III et al, 1962	S19	malaise	0	1	2 days	human	Adult male	41.3 years old	Male	16	2	2.5 × 108 cfu	subcutaneous vaccination	N/A
13915813	Spink and Hall III et al, 1962	S19	sweats	0	1	17 days	human	Adult male	41.3 years old	Male	16	1	2.5 × 108 cfu	subcutaneous vaccination	N/A
13915813	Spink and Hall III et al, 1962	S19	splenomegaly	0	1	17 days	human	Adult male	41.3 years old	Male	16	1	2.5 × 108 cfu	subcutaneous vaccination	N/A
13915813	Spink and Hall III et al, 1962	S19	chills	0	1	2 days	human	Adult male	41.3 years old	Male	16	1	2.5 × 108 cfu	subcutaneous vaccination	N/A
13915813	Spink and Hall III et al, 1962	S19	nausea	0	1	2 days	human	Adult male	41.3 years old	Male	16	1	2.5 × 108 cfu	subcutaneous vaccination	N/A
13915813	Spink and Hall III et al, 1962	S19	hospitalization	0	1	N/A	human	Adult male	41.3 years old	Male	16	3	2.5 × 108 cfu	subcutaneous vaccination	N/A
13915813	Spink and Hall III et al, 1962	Rev1	fever	0	1	7 days	human	Adult male	38.9 years old	Male	16	1	2.5 × 108 cfu	subcutaneous vaccination	N/A
13915813	Spink and Hall III et al, 1962	Rev1	fever	0	1	3 days	human	Adult male	38.9 years old	Male	16	1	2.5 × 108 cfu	subcutaneous vaccination	N/A
13915813	Spink and Hall III et al, 1962	Rev1	fever	0	1	14 days	human	Adult male	38.9 years old	Male	16	1	2.5 × 108 cfu	subcutaneous vaccination	N/A
13915813	Spink and Hall III et al, 1962	Rev1	fever	0	1	16 days	human	Adult male	38.9 years old	Male	16	1	2.5 × 108 cfu	subcutaneous vaccination	N/A
13915813	Spink and Hall III et al, 1962	Rev1	fever	0	1	9 days	human	Adult male	38.9 years old	Male	16	1	2.5 × 108 cfu	subcutaneous vaccination	N/A
13915813	Spink and Hall III et al, 1962	Rev1	fever	0	1	10 days	human	Adult male	38.9 years old	Male	16	1	2.5 × 108 cfu	subcutaneous vaccination	N/A
13915813	Spink and Hall III et al, 1962	Rev1	fever	0	1	11 days	human	Adult male	38.9 years old	Male	16	1	2.5 × 108 cfu	subcutaneous vaccination	N/A
13915813	Spink and Hall III et al, 1962	Rev1	fever	0	1	17 days	human	Adult male	38.9 years old	Male	16	1	2.5 × 108 cfu	subcutaneous vaccination	N/A
13915813	Spink and Hall III et al, 1962	Rev1	fever	0	1	23 days	human	Adult male	38.9 years old	Male	16	1	2.5 × 108 cfu	subcutaneous vaccination	N/A
13915813	Spink and Hall III et al, 1962	Rev1	fever	0	1	15 days	human	Adult male	38.9 years old	Male	16	1	2.5 × 108 cfu	subcutaneous vaccination	N/A
13915813	Spink and Hall III et al, 1962	Rev1	chills	0	1	7 days	human	Adult male	38.9 years old	Male	16	1	2.5 × 108 cfu	subcutaneous vaccination	N/A
13915813	Spink and Hall III et al, 1962	Rev1	chills	0	1	3 days	human	Adult male	38.9 years old	Male	16	1	2.5 × 108 cfu	subcutaneous vaccination	N/A
13915813	Spink and Hall III et al, 1962	Rev1	chills	0	1	8 days	human	Adult male	38.9 years old	Male	16	1	2.5 × 108 cfu	subcutaneous vaccination	N/A
13915813	Spink and Hall III et al, 1962	Rev1	chills	0	1	16 days	human	Adult male	38.9 years old	Male	16	1	2.5 × 108 cfu	subcutaneous vaccination	N/A
13915813	Spink and Hall III et al, 1962	Rev1	chills	0	1	9 days	human	Adult male	38.9 years old	Male	16	1	2.5 × 108 cfu	subcutaneous vaccination	N/A
13915813	Spink and Hall III et al, 1962	Rev1	chills	0	1	10 days	human	Adult male	38.9 years old	Male	16	1	2.5 × 108 cfu	subcutaneous vaccination	N/A
13915813	Spink and Hall III et al, 1962	Rev1	chills	0	1	23 days	human	Adult male	38.9 years old	Male	16	1	2.5 × 108 cfu	subcutaneous vaccination	N/A
13915813	Spink and Hall III et al, 1962	Rev1	body aches	0	1	3 days	human	Adult male	38.9 years old	Male	16	1	2.5 × 108 cfu	subcutaneous vaccination	N/A
13915813	Spink and Hall III et al, 1962	Rev1	body aches	0	1	10 days	human	Adult male	38.9 years old	Male	16	2	2.5 × 108 cfu	subcutaneous vaccination	N/A
13915813	Spink and Hall III et al, 1962	Rev1	body aches	0	1	17 days	human	Adult male	38.9 years old	Male	16	1	2.5 × 108 cfu	subcutaneous vaccination	N/A
13915813	Spink and Hall III et al, 1962	Rev1	body aches	0	1	8 days	human	Adult male	38.9 years old	Male	16	1	2.5 × 108 cfu	subcutaneous vaccination	N/A
13915813	Spink and Hall III et al, 1962	Rev1	body aches	0	1	15 days	human	Adult male	38.9 years old	Male	16	1	2.5 × 108 cfu	subcutaneous vaccination	N/A
13915813	Spink and Hall III et al, 1962	Rev1	sweats	0	1	7 days	human	Adult male	38.9 years old	Male	16	1	2.5 × 108 cfu	subcutaneous vaccination	N/A
13915813	Spink and Hall III et al, 1962	Rev1	sweats	0	1	9 days	human	Adult male	38.9 years old	Male	16	1	2.5 × 108 cfu	subcutaneous vaccination	N/A
13915813	Spink and Hall III et al, 1962	Rev1	headache	0	1	7 days	human	Adult male	38.9 years old	Male	16	1	2.5 × 108 cfu	subcutaneous vaccination	N/A
13915813	Spink and Hall III et al, 1962	Rev1	headache	0	1	14days	human	Adult male	38.9 years old	Male	16	1	2.5 × 108 cfu	subcutaneous vaccination	N/A
13915813	Spink and Hall III et al, 1962	Rev1	headache	0	1	16 days	human	Adult male	38.9 years old	Male	16	1	2.5 × 108 cfu	subcutaneous vaccination	N/A
13915813	Spink and Hall III et al, 1962	Rev1	headache	0	1	9 days	human	Adult male	38.9 years old	Male	16	2	2.5 × 108 cfu	subcutaneous vaccination	N/A
13915813	Spink and Hall III et al, 1962	Rev1	headache	0	1	10 days	human	Adult male	38.9 years old	Male	16	2	2.5 × 108 cfu	subcutaneous vaccination	N/A
13915813	Spink and Hall III et al, 1962	Rev1	headache	0	1	17 days	human	Adult male	38.9 years old	Male	16	1	2.5 × 108 cfu	subcutaneous vaccination	N/A
13915813	Spink and Hall III et al, 1962	Rev1	headache	0	1	8 days	human	Adult male	38.9 years old	Male	16	1	2.5 × 108 cfu	subcutaneous vaccination	N/A
13915813	Spink and Hall III et al, 1962	Rev1	headache	0	1	23 days	human	Adult male	38.9 years old	Male	16	1	2.5 × 108 cfu	subcutaneous vaccination	N/A
13915813	Spink and Hall III et al, 1962	Rev1	headache	0	1	15 days	human	Adult male	38.9 years old	Male	16	1	2.5 × 108 cfu	subcutaneous vaccination	N/A
13915813	Spink and Hall III et al, 1962	Rev1	anorexia	0	1	7 days	human	Adult male	38.9 years old	Male	16	1	2.5 × 108 cfu	subcutaneous vaccination	N/A
13915813	Spink and Hall III et al, 1962	Rev1	anorexia	0	1	16 days	human	Adult male	38.9 years old	Male	16	1	2.5 × 108 cfu	subcutaneous vaccination	N/A
13915813	Spink and Hall III et al, 1962	Rev1	anorexia	0	1	9 days	human	Adult male	38.9 years old	Male	16	1	2.5 × 108 cfu	subcutaneous vaccination	N/A
13915813	Spink and Hall III et al, 1962	Rev1	aches	0	1	8 days	human	Adult male	38.9 years old	Male	16	1	2.5 × 108 cfu	subcutaneous vaccination	N/A
13915813	Spink and Hall III et al, 1962	Rev1	malaise	0	1	8 days	human	Adult male	38.9 years old	Male	16	1	2.5 × 108 cfu	subcutaneous vaccination	N/A
13915813	Spink and Hall III et al, 1962	Rev1	backache	0	1	14 days	human	Adult male	38.9 years old	Male	16	1	2.5 × 108 cfu	subcutaneous vaccination	N/A
13915813	Spink and Hall III et al, 1962	Rev1	sore throat	0	1	9 days	human	Adult male	38.9 years old	Male	16	1	2.5 × 108 cfu	subcutaneous vaccination	N/A
13915813	Spink and Hall III et al, 1962	Rev1	sore throat	0	1	10 days	human	Adult male	38.9 years old	Male	16	1	2.5 × 108 cfu	subcutaneous vaccination	N/A
13915813	Spink and Hall III et al, 1962	Rev1	muscle stiffness	0	1	9 days	human	Adult male	38.9 years old	Male	16	1	2.5 × 108 cfu	subcutaneous vaccination	N/A
13915813	Spink and Hall III et al, 1962	Rev1	joint pains	0	1	11 days	human	Adult male	38.9 years old	Male	16	1	2.5 × 108 cfu	subcutaneous vaccination	N/A
13915813	Spink and Hall III et al, 1962	Rev1	abdominal pains	0	1	11 days	human	Adult male	38.9 years old	Male	16	1	2.5 × 108 cfu	subcutaneous vaccination	N/A
13915813	Spink and Hall III et al, 1962	Rev1	cold	0	1	8 days	human	Adult male	38.9 years old	Male	16	1	2.5 × 108 cfu	subcutaneous vaccination	N/A
13915813	Spink and Hall III et al, 1962	Rev1	conjunctivitis	0	1	23 days	human	Adult male	38.9 years old	Male	16	1	2.5 × 108 cfu	subcutaneous vaccination	N/A
13915813	Spink and Hall III et al, 1962	Rev1	spleen tender	0	1	23 days	human	Adult male	38.9 years old	Male	16	1	2.5 × 108 cfu	subcutaneous vaccination	N/A
13915813	Spink and Hall III et al, 1962	Rev1	pyelonephritis	0	1	23 days	human	Adult male	38.9 years old	Male	16	1	2.5 × 108 cfu	subcutaneous vaccination	N/A
13915813	Spink and Hall III et al, 1962	Rev1	hospitalization	0	1	N/A	human	Adult male	38.9 years old	Male	16	4	2.5 × 108 cfu	subcutaneous vaccination	N/A
13915813	Spink and Hall III et al, 1962	S19	acute brucellosis	0	1	N/A	human	Adult male	38.9 years old	Male	16	2	2.5 × 108 cfu	subcutaneous vaccination	N/A
13915813	Spink and Hall III et al, 1962	S19	acute brucellosis	0	1	N/A	human	Adult male	38.9 years old	Male	16	11	2.5 × 108 cfu	subcutaneous vaccination	N/A
15308369	Ashford and Pietra et al, 2004	RB51	erythema	N/A	N/A	N/A	human	Adult male	50 years old	Male	26	1	N/A	needle stick	N/A
15308369	Ashford and Pietra et al, 2004	RB51	erythema	N/A	N/A	N/A	human	Adult male	68 years old	Male	26	1	N/A	needle stick	N/A
15308369	Ashford and Pietra et al, 2004	RB51	erythema	N/A	N/A	N/A	human	Adult male	32years old	Male	26	1	N/A	needle stick	N/A
15308369	Ashford and Pietra et al, 2004	RB51	erythema	N/A	N/A	N/A	human	Adult female	30 years old	Female	26	1	N/A	needle stick	N/A
15308369	Ashford and Pietra et al, 2004	RB51	erythema	N/A	N/A	N/A	human	Adult male	50 years old	Male	26	1	N/A	needle stick	N/A
15308369	Ashford and Pietra et al, 2004	RB51	erythema	N/A	N/A	N/A	human	Adult male	38 years old	Male	26	1	N/A	needle stick	N/A
15308369	Ashford and Pietra et al, 2004	RB51	erythema	N/A	N/A	N/A	human	Adult male	73 years old	Male	26	1	N/A	needle stick	N/A
15308369	Ashford and Pietra et al, 2004	RB51	erythema	N/A	N/A	N/A	human	Adult female	54 years old	Female	26	1	N/A	needle stick	N/A
15308369	Ashford and Pietra et al, 2004	RB51	erythema	N/A	N/A	N/A	human	Adult male	39 years old	Male	26	1	N/A	needle stick	N/A
15308369	Ashford and Pietra et al, 2004	RB51	erythema	N/A	N/A	N/A	human	Adult male	38 years old	Male	26	1	N/A	conjunctival spray	N/A
15308369	Ashford and Pietra et al, 2004	RB51	erythema	N/A	N/A	N/A	human	Adult female	31 years old	Female	26	1	N/A	needle stick	N/A
15308369	Ashford and Pietra et al, 2004	RB51	erythema	N/A	N/A	N/A	human	Adult female	42 years old	Female	26	1	N/A	needle stick	N/A
15308369	Ashford and Pietra et al, 2004	RB51	erythema	N/A	N/A	N/A	human	Adult female	39 years old	Female	26	1	N/A	needle stick	N/A
15308369	Ashford and Pietra et al, 2004	RB51	induration	N/A	N/A	N/A	human	Adult male	28 years old	Male	26	1	N/A	needle stick	N/A
15308369	Ashford and Pietra et al, 2004	RB51	induration	N/A	N/A	N/A	human	Adult male	50 years old	Male	26	1	N/A	needle stick	N/A
15308369	Ashford and Pietra et al, 2004	RB51	induration	N/A	N/A	N/A	human	Adult male	68 years old	Male	26	1	N/A	needle stick	N/A
15308369	Ashford and Pietra et al, 2004	RB51	induration	N/A	N/A	N/A	human	Adult male	32 years old	Male	26	1	N/A	needle stick	N/A
15308369	Ashford and Pietra et al, 2004	RB51	induration	N/A	N/A	N/A	human	Adult female	30 years old	Female	26	1	N/A	needle stick	N/A
15308369	Ashford and Pietra et al, 2004	RB51	induration	N/A	N/A	N/A	human	Adult male	50 years old	Male	26	1	N/A	needle stick	N/A
15308369	Ashford and Pietra et al, 2004	RB51	induration	N/A	N/A	N/A	human	Adult male	38 years old	Male	26	1	N/A	needle stick	N/A
15308369	Ashford and Pietra et al, 2004	RB51	induration	N/A	N/A	N/A	human	Adult male	73 years old	Male	26	1	N/A	needle stick	N/A
15308369	Ashford and Pietra et al, 2004	RB51	induration	N/A	N/A	N/A	human	Adult female	54 years old	Female	26	1	N/A	needle stick	N/A
15308369	Ashford and Pietra et al, 2004	RB51	induration	N/A	N/A	N/A	human	Adult male	39 years old	Male	26	1	N/A	needle stick	N/A
15308369	Ashford and Pietra et al, 2004	RB51	induration	N/A	N/A	N/A	human	Adult female	31 years old	Female	26	1	N/A	needle stick	N/A
15308369	Ashford and Pietra et al, 2004	RB51	induration	N/A	N/A	N/A	human	Adult female	42 years old	Female	26	1	N/A	needle stick	N/A
15308369	Ashford and Pietra et al, 2004	RB51	induration	N/A	N/A	N/A	human	Adult female	39 years old	Female	26	1	N/A	needle stick	N/A
15308369	Ashford and Pietra et al, 2004	RB51	induration	N/A	N/A	N/A	human	Adult female	34 years old	Female	26	1	N/A	needle stick	N/A
15308369	Ashford and Pietra et al, 2004	RB51	myalgia	N/A	N/A	N/A	human	Adult male	38 years old	Male	26	1	N/A	conjunctival spray	N/A
15308369	Ashford and Pietra et al, 2004	RB51	myalgia	N/A	N/A	N/A	human	Adult male	50 years old	Male	26	1	N/A	needle stick	N/A
15308369	Ashford and Pietra et al, 2004	RB51	myalgia	N/A	N/A	N/A	human	Adult male	68 years old	Male	26	1	N/A	needle stick	N/A
15308369	Ashford and Pietra et al, 2004	RB51	myalgia	N/A	N/A	N/A	human	Adult male	50 years old	Male	26	1	N/A	needle stick	N/A
15308369	Ashford and Pietra et al, 2004	RB51	myalgia	N/A	N/A	N/A	human	Adult male	38 years old	Male	26	1	N/A	needle stick	N/A
15308369	Ashford and Pietra et al, 2004	RB51	myalgia	N/A	N/A	N/A	human	Adult male	35 years old	Male	26	1	N/A	conjunctival spray	N/A
15308369	Ashford and Pietra et al, 2004	RB51	fever	N/A	N/A	N/A	human	Adult male	38 years old	Male	26	1	N/A	conjunctival spray	N/A
15308369	Ashford and Pietra et al, 2004	RB51	fever	N/A	N/A	N/A	human	Adult male	50 years old	Male	26	1	N/A	needle stick	N/A
15308369	Ashford and Pietra et al, 2004	RB51	fever	N/A	N/A	N/A	human	Adult male	68 years old	Male	26	1	N/A	needle stick	N/A
15308369	Ashford and Pietra et al, 2004	RB51	fever	N/A	N/A	N/A	human	Adult male	32 years old	Male	26	1	N/A	needle stick	N/A
15308369	Ashford and Pietra et al, 2004	RB51	fever	N/A	N/A	N/A	human	Adult male	38 years old	Male	26	1	N/A	needle stick	N/A
15308369	Ashford and Pietra et al, 2004	RB51	fever	N/A	N/A	N/A	human	Adult male	31 years old	Male	26	1	N/A	needle stick	N/A
15308369	Ashford and Pietra et al, 2004	RB51	fever	N/A	N/A	N/A	human	Adult male	35 years old	Male	26	1	N/A	conjunctival spray	N/A
15308369	Ashford and Pietra et al, 2004	RB51	arthralgia	N/A	N/A	N/A	human	Adult male	28 years old	Male	26	1	N/A	needle stick	N/A
15308369	Ashford and Pietra et al, 2004	RB51	arthralgia	N/A	N/A	N/A	human	Adult male	50 years old	Male	26	1	N/A	needle stick	N/A
15308369	Ashford and Pietra et al, 2004	RB51	arthralgia	N/A	N/A	N/A	human	Adult male	68 years old	Male	26	1	N/A	needle stick	N/A
15308369	Ashford and Pietra et al, 2004	RB51	arthralgia	N/A	N/A	N/A	human	Adult male	50 years old	Male	26	1	N/A	needle stick	N/A
15308369	Ashford and Pietra et al, 2004	RB51	arthralgia	N/A	N/A	N/A	human	Adult female	30 years old	Female	26	1	N/A	spray to open wound	N/A
15308369	Ashford and Pietra et al, 2004	RB51	arthralgia	N/A	N/A	N/A	human	Adult male	35 years old	Male	26	1	N/A	conjunctival spray	N/A
15308369	Ashford and Pietra et al, 2004	RB51	headache	N/A	N/A	N/A	human	Adult male	38 years old	Male	26	1	N/A	conjunctival spray	N/A
15308369	Ashford and Pietra et al, 2004	RB51	headache	N/A	N/A	N/A	human	Adult male	50 years old	Male	26	1	N/A	needle stick	N/A
15308369	Ashford and Pietra et al, 2004	RB51	headache	N/A	N/A	N/A	human	Adult male	31 years old	Male	26	1	N/A	needle stick	N/A
15308369	Ashford and Pietra et al, 2004	RB51	headache	N/A	N/A	N/A	human	Adult male	35 years old	Male	26	1	N/A	conjunctival spray	N/A
15308369	Ashford and Pietra et al, 2004	RB51	fatigue	N/A	N/A	N/A	human	Adult male	28 years old	Male	26	1	N/A	needle stick	N/A
15308369	Ashford and Pietra et al, 2004	RB51	fatigue	N/A	N/A	N/A	human	Adult male	38 years old	Male	26	1	N/A	conjunctival spray	N/A
15308369	Ashford and Pietra et al, 2004	RB51	fatigue	N/A	N/A	N/A	human	Adult male	50 years old	Male	26	1	N/A	needle stick	N/A
15308369	Ashford and Pietra et al, 2004	RB51	fatigue	N/A	N/A	N/A	human	Adult male	68 years old	Male	26	1	N/A	needle stick	N/A
15308369	Ashford and Pietra et al, 2004	RB51	fatigue	N/A	N/A	N/A	human	Adult male	32 years old	Male	26	1	N/A	needle stick	N/A
15308369	Ashford and Pietra et al, 2004	RB51	fatigue	N/A	N/A	N/A	human	Adult male	50 years old	Male	26	1	N/A	needle stick	N/A
15308369	Ashford and Pietra et al, 2004	RB51	fatigue	N/A	N/A	N/A	human	Adult male	38 years old	Male	26	1	N/A	needle stick	N/A
15308369	Ashford and Pietra et al, 2004	RB51	fatigue	N/A	N/A	N/A	human	Adult male	31 years old	Male	26	1	N/A	needle stick	N/A
15308369	Ashford and Pietra et al, 2004	RB51	fatigue	N/A	N/A	N/A	human	Adult male	35 years old	Male	26	1	N/A	conjunctival spray	N/A
15308369	Ashford and Pietra et al, 2004	RB51	sweats	N/A	N/A	N/A	human	Adult male	38 years old	Male	26	1	N/A	conjunctival spray	N/A
15308369	Ashford and Pietra et al, 2004	RB51	sweats	N/A	N/A	N/A	human	Adult male	50 years old	Male	26	1	N/A	needle stick	N/A
15308369	Ashford and Pietra et al, 2004	RB51	sweats	N/A	N/A	N/A	human	Adult male	68 years old	Male	26	1	N/A	needle stick	N/A
15308369	Ashford and Pietra et al, 2004	RB51	sweats	N/A	N/A	N/A	human	Adult male	38 years old	Male	26	1	N/A	needle stick	N/A
15308369	Ashford and Pietra et al, 2004	RB51	sweats	N/A	N/A	N/A	human	Adult male	35 years old	Male	26	1	N/A	conjunctival spray	N/A
15308369	Ashford and Pietra et al, 2004	RB51	chills	N/A	N/A	N/A	human	Adult male	38 years old	Male	26	1	N/A	conjunctival spray	N/A
15308369	Ashford and Pietra et al, 2004	RB51	chills	N/A	N/A	N/A	human	Adult male	50 years old	Male	26	1	N/A	needle stick	N/A
15308369	Ashford and Pietra et al, 2004	RB51	chills	N/A	N/A	N/A	human	Adult male	68 years old	Male	26	1	N/A	needle stick	N/A
15308369	Ashford and Pietra et al, 2004	RB51	chills	N/A	N/A	N/A	human	Adult male	32 years old	Male	26	1	N/A	needle stick	N/A
15308369	Ashford and Pietra et al, 2004	RB51	chills	N/A	N/A	N/A	human	Adult female	30 years old	Female	26	1	N/A	needle stick	N/A
15308369	Ashford and Pietra et al, 2004	RB51	chills	N/A	N/A	N/A	human	Adult male	38 years old	Male	26	1	N/A	needle stick	N/A
15308369	Ashford and Pietra et al, 2004	RB51	chills	N/A	N/A	N/A	human	Adult male	31 years old	Male	26	1	N/A	needle stick	N/A
15308369	Ashford and Pietra et al, 2004	RB51	chills	N/A	N/A	N/A	human	Adult male	35 years old	Male	26	1	N/A	conjunctival spray	N/A
15308369	Ashford and Pietra et al, 2004	RB51	diarrhea	N/A	N/A	N/A	human	Adult male	38 years old	Male	26	1	N/A	conjunctival spray	N/A
15308369	Ashford and Pietra et al, 2004	RB51	diarrhea	N/A	N/A	N/A	human	Adult male	50 years old	Male	26	1	N/A	needle stick	N/A
15308369	Ashford and Pietra et al, 2004	RB51	diarrhea	N/A	N/A	N/A	human	Adult male	31 years old	Male	26	1	N/A	needle stick	N/A
15308369	Ashford and Pietra et al, 2004	RB51	vomiting	N/A	N/A	N/A	human	Adult male	50 years old	Male	26	1	N/A	needle stick	N/A
15308369	Ashford and Pietra et al, 2004	RB51	vomiting	N/A	N/A	N/A	human	Adult male	31 years old	Male	26	1	N/A	needle stick	N/A
15308369	Ashford and Pietra et al, 2004	RB51	redness	N/A	N/A	N/A	human	Adult	N/A	N/A	26	4	N/A	N/A	N/A
15308369	Ashford and Pietra et al, 2004	RB51	swelling	N/A	N/A	N/A	human	Adult	N/A	N/A	26	4	N/A	N/A	N/A
15308369	Ashford and Pietra et al, 2004	RB51	persistent systemic reaction	N/A	N/A	N/A	human	Adult	N/A	N/A	26	6	N/A	N/A	N/A
15308369	Ashford and Pietra et al, 2004	RB51	hospitalization	N/A	N/A	N/A	human	Adult	N/A	N/A	26	2	N/A	N/A	N/A
8915438	Palmer and Olsen et al, 1996	RB51	placentitis	0	1	N/A	Bison	Pregnant bison	3-10 years old	Female	10	2	1 × 109 cfu	subcutaneous vaccination	N/A
8915438	Palmer and Olsen et al, 1996	RB51	endometritis	0	1	N/A	Bison	Pregnant bison	3-10 years old	Female	10	2	1 × 109 cfu	subcutaneous vaccination	N/A
8915438	Palmer and Olsen et al, 1996	RB51	abortion	0	1	N/A	Bison	Pregnant bison	3-10 years old	Female	10	2	1 × 109 cfu	subcutaneous vaccination	N/A
23277121	Ebrahimi and Nejad et al, 2012	Rev1	abortion	0	1	28 days	Ewe	Pregnant iranian fat-tailed ewe	N/A	Female	5	1	7.5 × 106 cfu	subcutaneous vaccination	N/A
23277121	Ebrahimi and Nejad et al, 2012	Rev1	abortion	0	1	42 days	Ewe	Pregnant iranian fat-tailed ewe	N/A	Female	5	1	7.5 × 106 cfu	subcutaneous vaccination	N/A
23277121	Ebrahimi and Nejad et al, 2012	Rev1	abortion	0	1	1 day	Ewe	Pregnant iranian fat-tailed ewe	N/A	Female	5	1	1 × 106 cfu	subcutaneous vaccination	N/A
23277121	Ebrahimi and Nejad et al, 2012	Rev1	abortion	0	1	1 month	Ewe	Pregnant iranian fat-tailed ewe	N/A	Female	10	2	7.5 × 106 cfu	subcutaneous vaccination	N/A
23277121	Ebrahimi and Nejad et al, 2012	Rev1	No AE	0	1	N/A	Ewe	Pregnant iranian fat-tailed ewe	N/A	Female	10	0	1 × 106 cfu	subcutaneous vaccination	N/A
23277121	Ebrahimi and Nejad et al, 2012	Rev1	No AE	0	1	N/A	Ewe	Pregnant iranian fat-tailed ewe	N/A	Female	15	0	5 × 105 cfu	subcutaneous vaccination	N/A
23277121	Ebrahimi and Nejad et al, 2012	control	No AE	0	1	N/A	Ewe	Pregnant iranian fat-tailed ewe	N/A	Female	6	0	saline	subcutaneous vaccination	N/A
18727806	Wallach and Ferrero et al, 2008	S19	fever	N/A	N/A	N/A	Human	Adult	N/A	N/A	30	8	N/A	accidental exposure	N/A
18727806	Wallach and Ferrero et al, 2008	S19	asthenia	N/A	N/A	N/A	Human	Adult	N/A	N/A	30	7	N/A	accidental exposure	N/A
18727806	Wallach and Ferrero et al, 2008	S19	headache	N/A	N/A	N/A	Human	Adult	N/A	N/A	30	6	N/A	accidental exposure	N/A
18727806	Wallach and Ferrero et al, 2008	S19	myalgia	N/A	N/A	N/A	Human	Adult	N/A	N/A	30	6	N/A	accidental exposure	N/A
18727806	Wallach and Ferrero et al, 2008	S19	arthralgia	N/A	N/A	N/A	Human	Adult	N/A	N/A	30	5	N/A	accidental exposure	N/A
18727806	Wallach and Ferrero et al, 2008	S19	sweats	N/A	N/A	N/A	Human	Adult	N/A	N/A	30	4	N/A	accidental exposure	N/A
18727806	Wallach and Ferrero et al, 2008	S19	depression	N/A	N/A	N/A	Human	Adult	N/A	N/A	30	3	N/A	accidental exposure	N/A
18727806	Wallach and Ferrero et al, 2008	S19	irritability	N/A	N/A	N/A	Human	Adult	N/A	N/A	30	3	N/A	accidental exposure	N/A
18727806	Wallach and Ferrero et al, 2008	S19	insomnia	N/A	N/A	N/A	Human	Adult	N/A	N/A	30	3	N/A	accidental exposure	N/A
18727806	Wallach and Ferrero et al, 2008	S19	weight loss	N/A	N/A	N/A	Human	Adult	N/A	N/A	30	3	N/A	accidental exposure	N/A
18727806	Wallach and Ferrero et al, 2008	S19	digestive complaints	N/A	N/A	N/A	Human	Adult	N/A	N/A	30	2	N/A	accidental exposure	N/A
18727806	Wallach and Ferrero et al, 2008	S19	sexual dysfunction	N/A	N/A	N/A	Human	Adult	N/A	N/A	30	1	N/A	accidental exposure	N/A
18727806	Wallach and Ferrero et al, 2008	S19	adenopathies	N/A	N/A	N/A	Human	Adult	N/A	N/A	30	1	N/A	accidental exposure	N/A
18727806	Wallach and Ferrero et al, 2008	S19	hepatic involvement	N/A	N/A	N/A	Human	Adult	N/A	N/A	30	1	N/A	accidental exposure	N/A
18727806	Wallach and Ferrero et al, 2008	S19	lymphocytosis	N/A	N/A	N/A	Human	Adult	N/A	N/A	30	1	N/A	accidental exposure	N/A
3812841	Ollé-Goig and Canela-Soler, 1987	Rev1	acute brucellosis	N/A	N/A	N/A	Human	Adult	N/A	N/A	164	22	N/A	accidental exposure	N/A
8103891	Blasco and Diaz, 1993	Rev1	fever	N/A	N/A	N/A	Human	Adult	32 years old	Female	N/A	1	N/A	accidental exposure	N/A
8103891	Blasco and Diaz, 1993	Rev1	malaise	N/A	N/A	N/A	Human	Adult	32 years old	Female	N/A	1	N/A	accidental exposure	N/A
8103891	Blasco and Diaz, 1993	Rev1	chills	N/A	N/A	N/A	Human	Adult	31 years old	Female	N/A	1	N/A	accidental exposure	N/A
8103891	Blasco and Diaz, 1993	Rev1	fever	N/A	N/A	N/A	Human	Adult	31 years old	Female	N/A	1	N/A	accidental exposure	N/A
8103891	Blasco and Diaz, 1993	Rev1	sweats	N/A	N/A	N/A	Human	Adult	31 years old	Female	N/A	1	N/A	accidental exposure	N/A
8103891	Blasco and Diaz, 1993	Rev1	generalised body aches	N/A	N/A	N/A	Human	Adult	31 years old	Female	N/A	1	N/A	accidental exposure	N/A
8103891	Blasco and Diaz, 1993	Rev1	weakness	N/A	N/A	N/A	Human	Adult	31 years old	Female	N/A	1	N/A	accidental exposure	N/A

## Sheet: Anova data
Vaccine type	Animal species	Animal age at vaccination	Vaccination dose	Vaccination route	Abortion rate
2	2	4	8	2	0.2
2	2	4	8.47712	2	0.6
2	2	4	9	2	0.909091
2	2	4	9.47712	2	0.833333
2	3	4	8	2	1
2	3	4	8.47712	2	0.8
3	1	1	10	4	0
4	6	1	0	4	0
4	8	4	0	4	0
3	8	4	10.0128	4	0
4	7	4	0	3	0
3	7	4	0	3	0
1	5	5	8.47712	1	0.00325733
1	5	5	8.47712	1	0.00325733
3	1	1	10.0334	1	0
4	6	1.3	0	1	0
3	6	1.3	9	1	0
1	6	1.3	8.47712	1	0
3	1	2.3	9.77815	1	0
1	5	2	8.47712	1	0.00325733
1	5	2	8.47712	1	0.00325733
3	1	7	9	1	0.2
1	5	3	8.47712	1	0.00325733
4	6	1	0	1	0
3	6	1	10.2304	1	0
1	5	4	8.47712	1	0.00325733
1	5	4	8.47712	1	0.00325733
1	5	4	8.47712	1	0.00325733
1	5	5	8.47712	1	0.00325733
1	5	5	8.47712	1	0.00325733
1	5	6	8.47712	1	0.00325733
1	5	7	8.47712	1	0.00325733
1	5	7	8.47712	1	0.00325733
1	5	8	8.47712	1	0.00325733
1	5	4	8.47712	1	0.00325733
3	1	4	9	1	0.0833333
3	1	4	10.2553	1	0
4	2	4	0	1	0
2	2	4	6.87506	1	0.2
2	2	4	6.87506	1	0.2
2	2	4	6	1	0.2
2	2	4	6.87506	1	0.2
2	2	4	6	1	0
2	2	4	5.69897	1	0
2	3	4	5	1	0
2	4	4	5	1	0.166667
2	4	4	6	1	0.444444
2	4	4	7	1	0.388889
2	4	4	4	1	0
Vaccine type	Animal species	Animal age at vaccintaion	Vaccination dose	Vaccination route
1 = S19	1 = Bison	# = years old	# = CFU	1 = subcutaneous vaccination
2 = Rev1	2 = Ewe			2 = conjunctival vaccination
3 = RB51	3= Goat			3 = oral vaccination
4 = Control	4= Sheep			4 = intramuscular vaccination
	5 = Cow
	6 = Heifer
	7 = Beagle
	8 = Elk
